# Supplementary material for: Natural Cinnamic Acid Derivatives: A Comprehensive Study on Structural, Anti/Pro-Oxidant, and Environmental Impacts
Source: Materials (Basel). 2021 Oct 15;14(20):6098. doi: 10.3390/ma14206098 (PMC8537339; doi:10.3390/ma14206098)
Supplement: Supplementary file 1 [file materials-14-06098-s001.zip]

Archive with 1 entries (1 files):
- materials-1386523-supplementary.pdf
